# Supplementary material for: Circulation of SARS-CoV–Related Coronaviruses and Alphacoronaviruses in Bats from Croatia
Source: Microorganisms. 2023 Apr 7;11(4):959. doi: 10.3390/microorganisms11040959 (PMC10143505; doi:10.3390/microorganisms11040959)
Supplement: Supplementary file 1 [file microorganisms-11-00959-s001.zip]

Archive with 1 entries (1 files):
- microorganisms-2274103-supplementary.pdf
